# Supplementary material for: Stretchable Gold Nanomembrane Electrode with Ionic Hydrogel Skin-Adhesive Properties
Source: Polymers (Basel). 2023 Sep 21;15(18):3852. doi: 10.3390/polym15183852 (PMC10537659; doi:10.3390/polym15183852)
Supplement: Supplementary file 1 [file polymers-15-03852-s001.zip]

Archive with 1 entries (1 files):
- polymers-2609283-supplementary.pdf
